# Supplementary material for: Characterization and Antibacterial Activity of Silver Nanoparticles Synthesized from Oxya chinensis sinuosa (Grasshopper) Extract
Source: Microorganisms. 2024 Oct 18;12(10):2089. doi: 10.3390/microorganisms12102089 (PMC11509906; doi:10.3390/microorganisms12102089)
Supplement: Supplementary file 1 [file microorganisms-12-02089-s001.zip]

Archive with 1 entries (1 files):
- microorganisms-3231672-supplementary.pdf
